# Supplementary material for: Glucocerebroside-Containing Milk Concentrated Powder Suppresses Oxidative Stress and Photoaging in the Skin of Hairless Mice
Source: Antioxidants (Basel). 2022 Sep 13;11(9):1804. doi: 10.3390/antiox11091804 (PMC9495600; doi:10.3390/antiox11091804)
Supplement: Supplementary file 1 [file antioxidants-11-01804-s001.zip]

Archive with 1 entries (1 files):
- antioxidants-1871849-supplementary.pdf
